# Supplementary material for: Expression of Concern: Prognostic Impact of Epidermal Growth Factor Receptor Overexpression in Patients with Cervical Cancer: A Meta-Analysis
Source: PLoS One. 2023 May 4;18(5):e0285579. doi: 10.1371/journal.pone.0285579 (PMC10159133; doi:10.1371/journal.pone.0285579)
Supplement: S1 File — (XLSX) [file pone.0285579.s001.xlsx]

## Sheet: Total included articles
Study	Study	Year of publication	Data collection	country	Treatment (predominant)	No. in study(of deaths/recurrences)	Inclusion period	sources of specimen	Age in years	FIGO stage	Histological type	Assay (p/m)	Method to determine "high"EGFR cut-off level	Number of patients with "high" EGFR	Follow-up in months*	Quality rating	Survival analysis	HR	HR	LL	UL	DFS	HR	LL	UL
Vosmik, M. 201337	Vosmik, M. 2013(intensity)	2013	Retrospective	Czech Republic	RT, CRT (CR)	70(36)	Aug.,1998 to Aug.,2008	paraffin blocks	Median 50; (range 28-81)	IB:1; IIA:2 IIB:25; IIIB:40 IVB:4;	SCC:72	IHC(m)	grade≥2 of cells staining moderate or strong intensity	54(77.1%)	median 57 (range, 3– 153 )	5	OS	R	0.82	0.61	1.1
Halle, C. 201138	Halle, C. 2011	2011	prospective	Norway	CRT (CR)	178（50）	1999 to 2006	paraffin blocks	Median 56; (range 25-85)	IB:9; II:106 III:53;IVA:10	SCC:178	IHC(m)	≥10% of cells staining positive	32(18%)	median 49 (range, 18– 93 )	6	DFS	R					2.1	1.2	3.9
Giordano, G. 201140	Giordano, G. 2011	2011	retrospective	Italy	S±CHT/ RT (S)	102(23)	1993 to 2009	paraffin blocks	NA	NA	SCC:110	IHC(m)	≥10% of cells staining positive	77(75.5%)	range<12–168	7	OS	E	2.86	1.11	7.4
Eijsink, J. J.201034	Eijsink, J. J.2010	2010	prospective	Netherlands	S±RT/ CHT (S)	336(20)	Jan.,1980 to Dec., 2004	paraffin blocks	Median 43; (range 17-86)	IB1:197; IB2:63 IIA:50	SCC:200 AC:87 Other:23	IHC(NA)	≥10% of cells staining positive	NA	median 66 (range, 3.72– 223.2)	7	DFS	R					1.24	0.69	2.22
Noordhuis, M. G.200935	Noordhuis, M. G.2009	2009	prospective	Netherlands	CRT (CR)	375(195)	Jan.,1980 to Dec.,2006	paraffin blocks	Median 54; (range21-92)	IB1:42; IB2:27 IIA:51;IIB:179; IIIA:11;IIIB:51 IVA:14	SCC:311 Adeno:52 Other:12	IHC(NA)	≥10% of cells staining positive	NA	median 40.8 (range, 1.2-219.6)	7	OS;DFS	R (M)	1.33	0.99	1.77		1.54	1.09	2.17
Yamashita, H.200844	Yamashita, H.2008	2008	retrospective	Japan	CRT (CR)	57(34)	1998 to 2005	paraffin blocks	Median 61; (range27–82)	II:18; III;29 IVA:10	SCC:57	IHC(NA)	IRS≥5	26(45.6%)	median 30.9 (4.0–120.8)	6	OS;DFS	E	1.08	0.55	2.21		1.12	0.54	2.32
Kersemaekers, A. M.199952	Kersemaekers, A. M.1999	1999	retrospective	Netherlands	S (S)	136(33)	1984 to 1995	paraffin blocks	Median 41; (range23–76)	IA1+ IB1:80 IB2:22; II:28	SCC:115 AC:10 ASCC:9	IHC(m)	scors≥4	73(53.7%)	median 48 ( range 1 – 133 )	5	OS;DFS	E	2.73	1.07	6.96	5-Year DFS EGFR(+)54% EGFR(-)80%	2.94	1.48	5.82
Perez-Regadera, J.201141	Perez-Regadera, J.2011	2011	prospective	Spain	CRT (CR)	112(43)	Dec.,1994 to Sep.,2004	paraffin blocks	NA	IB–IIA:11; IIB:25;IIIB:63 IVA:13	SCC:99 AC:11 ASCC:2	IHC(m)	≥31%of cells staining positive	80(71.4%)	median 46 ( range 7 to 127)	6	OS;DFS	E	1.52	0.78	2.95	5-Year DFS EGFR(+)69% EGFR(-)42% cox多因素分析	2.31	1.08	4.96
Fuchs, I.200745	Fuchs, I.2007	2007	retrospective	Germany	S/S+RT/CHT (S)	78(NA)	1987 to 1994	paraffin blocks	Median 50; (range24–89)	IA:1; IB:33 IIA:6; IIB:16 IIIA:4; IIIB:12 IVA:3; IVB:3	SCC	IHC(m)	IRS ≥6	49(62.8%)	median 60 (1-180 months)	3	OS	R (M)	0.3	0.12	0.86
Lee, C. M.200522	Lee, C. M.2005	2005	retrospective	American	RT(CR)	55(NA)	1981 to 1996	paraffin blocks	NA	IB:12; II:22 III:17; IVA:4	SCC:48 AC:5 ASCC:2	IHC(m)	＞7380 intensity scale	48(87.3%)	median 24	4	OS;DFS	R (M)	1.37	0.63	2.96		1.05	0.38	2.89
Farley, J.201142	Farley, J.2011	2011	retrospective	American	CHT(CR)	48（42）	2004 to 2008	paraffin blocks	Median 51; (range24–77)	NA	NA	IHC(m)	median values of percentage	25(52.1%)	followed until death	3	OS	E	1.14	0.43	3.03
Kim, Y. T.200250	Kim, Y. T.2002	2002	prospective	Korea	S,nCHT+CRT (M)	73（13）	Jan.,1993 to Jun.,1995	Frozen tissue	Mean 49.8; (range34–78)	I–II:41; III–IV:32	SCC:64 Other:9	ELISA	250 fmol/mg	52(71.2)	median59 ( range 9 to 78 )	5	OS;DFS	R (M)	3.5	1.5	8.3		3.1	1.5	6.9
Kim, G. E.200448	Kim, G. E.2004	2004	retrospective	Korea	CRT(CR)	68(NA)	1992 to 1996	paraffin blocks	Mean 54; (range29–75)	IIB	SCC	IHC(m)	≥10% of cells staining positive	49(72.1%)	median 66 ( range 8 to 108 )	6	DFS	E				5-year DFS EGFR（-） 89% EGFR(+)63%	3.31	1.33	8.23
Kristensen, G. B.199654	Kristensen, G. B.1996	1996	retrospective	Norway	S/S+RT/CHT (S)	132(23)	Jan.,1987 to Dec.,1990	paraffin blocks	NA	IB	SCC	IHC(p)	≥10% of cells staining positive	34(25.8%)	median73.9 ( range 51.9 to 106)	5	DFS	R (M)					3.49	1.3	9.5
Scambia, G.199853	Scambia, G.1998	1997	prospective	Italy	nCHT+S,CRT,RT(M)	88(40)	NA	Frozen tissue	NA	I–II:45 III–IV:45	SCC:83 ASCC:7	EIA	6 fmol/mg	45(51.1%)	median 41 ( range 2 to 120 )	6	OS	E	1.31	0.7	2.43
Baltazar, F.200746	Baltazar, F.2007	2007	retrospective	Portugal and Brazil	NA	129(NA)	1986 to 2000	paraffin blocks	Median 49.4; (range24–88)	NA	SCC:50 AC:50 ASC:30	IHC(p)	≥5% of cells staining positive	61(47.3%)	NA	2	OS	E	1.26	0.6	2.65
Iida, K.201139	Iida, K.2011	2011	retrospective	Japan	S,S+CRT/RT (S)	59(NA)	Jan.,1994 and Dec.,2007	paraffin blocks	Median 60; (range 26-84)	I:26; II:11 III:17; IVB:5;	SCC:59	IHC(NA)	staining moderate to strong	22(37.3%)	median 45 (range, 5– 120 ).	4	OS	E	1.33	0.35	4.99
K. OKA, 1997a36(SCC)	K. OKA, 1997a(SCC)	1997	retrospective	Japan	RT(CR)	216,only 187(NA) SCC included	NA	paraffin blocks	Mean 61; (range25–83)	III	SCC:191	IHC(NA)	≥5% of cells staining positive	65(34.8%)	60	5	OS	E	1.15	0.72	1.84
K. OKA, 1997b36(ACC)	K. OKA, 1997b(ACC)	1997	retrospective	Japan	RT(CR)	25	NA	paraffin blocks	Mean61 (range25–83)	III	AC:11 ASCC:14	IHC(NA)	≥5% of cells staining positive	4(16%)	60	5	OS	E	1.03	0.3	3.52
Nagai, N.200051	Nagai, N.2000	2000	prospective	Japan	S,RT,CHT. (S)	53,only 50(NA) included	May,1991 to Dec.,1993	Frozen tissue	NA	0:1; IB:22; IIA:3; IIB:16; IIIA:0; IIIB:9 IVA:1	SCC:43 AC:9 ASCC:1	EIA	20 fmol/mg	16(32.0%)	median 76	5	OS	E	3.98	0.98	16.13
Cho, N. H.200349	Cho, N. H.2003	2003	retrospective	Korea	CRT(CR)	84(NA)	1991 to 1996	paraffin blocks	NA	IIB	SCC	IHC(m)	＞0% of nuclear staining positive	47(56.0%)	minimum follow-up of 60	5	OS	E	4.07	1.36	12.16
Bodner, K.201143	Bodner, K.2011	2011	retrospective	Austria	S+CRT,CRT (S)	39(8)	1994 to 2006	paraffin blocks	Median 51; (range24-60)	I:17; II:15 III:6;IV:1	AC	IHC(m)		17(43.6)	median 24 ( range 2 to 123 )	4	OS;DFS	E	1.13	0.28	4.59		2.22	0.67	7.31
Tangjitgamol, S.200547	Tangjitgamol, S.2005	2005	retrospective	American	RT, CRT, S, S+ CRT (M)	24(20)	Jan.,1975 to Dec.,1998	paraffin blocks	mean age 47.5 ±15.3 years	IA:1 IB: 15 IIB:3 IIIB:5	SCNEC :18 LCNEC:6	IHC(NA)	Intensity > ‘‘1+"	8(33.3)%	<235.7 months	6	OS	E	2.36	0.93	5.98

## Sheet: DFS
Study	Study	Year of publication	Data collection	country	location	Treatment (predominant)	No. in study(of deaths/recurrences)	Inclusion period	sources of specimen	Age in years	FIGO stage	Histological type	Assay (p/m)	Method to determine "high"EGFR cut-off level	Number of patients with "high" EGFR	Follow-up in months*	Quality rating	Survival analysis	HR	HR	LL	UL	treatment rank	Histotype rank	Quality rank	number rank	year rank	data rank
Bodner, K201143	Bodner, K. 2011	2011	retrospective	Austria	Europe	S+CRT,CRT (S)	39(8)	1994 to 2006	paraffin blocks	Median 51; (range24-60)	I:17; II:15 III:6;IV:1	AC	IHC(m)		17(43.6)	median 24 ( range 2 to 123 )	4	OS;DFS	E	2.22	0.67	7.31	0		0	0	1	0
Halle, C. 201138	Halle, C.2011	2011	prospective	Norway	Europe	CRT (CR)	178（50）	1999 to 2006	paraffin blocks	Median 56; (range 25-85)	IB:9; II:106 III:53;IVA:10	SCC:178	IHC(m)	≥10% of cells staining positive	32(18%)	median 49 (range, 18– 93 )	6	DFS	R	2.1	1.2	3.9	1	1	1	1	1	1
Perez-Regadera, J.201141	Perez-Regadera, J.2011	2011	prospective	Spain	Europe	CRT (CR)	112(43)	Dec.,1994 to Sep.,2004	paraffin blocks	NA	IB–IIA:11; IIB:25;IIIB:63 IVA:13	SCC:99 AC:11 ASCC:2	IHC(m)	≥31%of cells staining positive	80(71.4%)	median 46 ( range 7 to 127)	6	OS;DFS	E	2.31	1.08	4.96	1		1	1	1	1
Eijsink, J. J201034	Eijsink, J. J. 2010	2010	prospective	Netherlands	Europe	S±RT/ CHT (S)	336(20)	Jan.,1980 to Dec., 2004	paraffin blocks	Median 43; (range 17-86)	IB1:197; IB2:63 IIA:50	SCC:200 AC:87 Other:23	IHC(NA)	≥10% of cells staining positive	NA	median 66 (range, 3.72– 223.2)	7	DFS	R	1.24	0.69	2.22	0		1	1	1	1
Noordhuis200935	Noordhuis, M. G.2009	2009	prospective	Netherlands	Europe	CRT (CR)	375(195)	Jan.,1980 to Dec.,2006	paraffin blocks	Median 54; (range21-92)	IB1:42; IB2:27 IIA:51;IIB:179; IIIA:11;IIIB:51 IVA:14	SCC:311 Adeno:52 Other:12	IHC(NA)	≥10% of cells staining positive	NA	median 40.8 (range, 1.2-219.6)	7	OS;DFS	R (M)	1.54	1.09	2.17	1		1	1	1	1
Yamashita, H200844	Yamashita, H. 2008	2008	retrospective	Japan	Asia	CRT (CR)	57(34)	1998 to 2005	paraffin blocks	Median 61; (range27–82)	II:18; III;29 IVA:10	SCC:57	IHC(NA)	IRS≥5	26(45.6%)	median 30.9 (4.0–120.8)	6	OS;DFS	E	1.12	0.54	2.32	1	1	1	0	1	0
Lee, C. M200522	Lee, C. M. 2005	2005	retrospective	American	America	RT(CR)	55(NA)	1981 to 1996	paraffin blocks	NA	IB:12; II:22 III:17; IVA:4	SCC:48 AC:5 ASCC:2	IHC(m)	＞7380 intensity scale	48(87.3%)	median 24	4	OS;DFS	R (M)	1.05	0.38	2.89	1		0	0	0	0
Kim, G. E.200448	Kim, G. E. 2004	2004	retrospective	Korea	Asia	CRT(CR)	68(NA)	1992 to 1996	paraffin blocks	Mean 54; (range29–75)	IIB	SCC	IHC(m)	≥10% of cells staining positive	49(72.1%)	median 66 ( range 8 to 108 )	6	DFS	E	3.31	1.33	8.23	1	1	1	0	0	0
Kim, Y. T.200250	Kim, Y. T. 2002	2002	prospective	Korea	Asia	S,nCHT+CRT (M)	73（13）	Jan.,1993 to Jun.,1995	Frozen tissue	Mean 49.8; (range34–78)	I–II:41; III–IV:32	SCC:64 Other:9	ELISA	250 fmol/mg	52(71.2)	median59 ( range 9 to 78 )	5	OS;DFS	R (M)	3.1	1.5	6.9			0	0	0	1
Kersemaekers, A. M199952	Kersemaekers, A. M.1999	1999	retrospective	Netherlands	Europe	S (S)	136(33)	1984 to 1995	paraffin blocks	Median 41; (range23–76)	IA1+ IB1:80 IB2:22; II:28	SCC:115 AC:10 ASCC:9	IHC(m)	scors≥4	73(53.7%)	median 48 ( range 1 – 133 )	5	OS;DFS	E	2.94	1.48	5.82	0		0	1	0	0
Kristensen, G. B199654	Kristensen, G. B.1996	1996	retrospective	Norway	Europe	S/S+RT/CHT (S)	132(23)	Jan.,1987 to Dec.,1990	paraffin blocks	NA	IB	SCC	IHC(p)	≥10% of cells staining positive	34(25.8%)	median73.9 ( range 51.9 to 106)	5	DFS	R (M)	3.49	1.3	9.5	0	1	0	1	0	0

## Sheet: OS
Study	Study	Year of publication	Data collection	country	Treatment (predominant)	No. in study(of deaths/recurrences)	Inclusion period	sources of specimen	Age in years	FIGO stage	Histological type	Assay (p/m)	Method to determine "high"EGFR cut-off level	Number of patients with "high" EGFR	Follow-up in months*	Quality rating	Survival analysis	HR	HR	LL	UL	method rank	year rank
Vosmik, M. 201337	Vosmik, M. 2013	2013	Retrospective	Czech Republic	RT, CRT (CR)	70(36)	Aug.,1998 to Aug.,2008	paraffin blocks	Median 50; (range 28-81)	IB:1; IIA:2 IIB:25; IIIB:40 IVB:4;	SCC:72	IHC(m)	grade≥2 of cells staining moderate or strong intensity	54(77.1%)	median 57 (range, 3– 153 )	5	OS	R	0.82	0.61	1.1	1	1
Giordano, G. 201140	Giordano, G.2011	2011	retrospective	Italy	S±CHT/ RT (S)	102(23)	1993 to 2009	paraffin blocks	NA	NA	SCC:110	IHC(m)	≥10% of cells staining positive	77(75.5%)	range<12–168	7	OS	E	2.86	1.11	7.4	1	1
Perez-Regadera, J.201141	Perez-Regadera, J.2011	2011	prospective	Spain	CRT (CR)	112(43)	Dec.,1994 to Sep.,2004	paraffin blocks	NA	IB–IIA:11; IIB:25;IIIB:63 IVA:13	SCC:99 AC:11 ASCC:2	IHC(m)	≥31%of cells staining positive	80(71.4%)	median 46 ( range 7 to 127)	6	OS;DFS	E	1.52	0.78	2.95	1	1
Farley, J.201142	Farley, J. 2011	2011	retrospective	American	CHT(CR)	48（42）	2004 to 2008	paraffin blocks	Median 51; (range24–77)	NA	NA	IHC(m)	median values of percentage	25(52.1%)	followed until death	3	OS	E	1.14	0.43	3.03	1	1
Iida, K.201139	Iida, K.2011	2011	retrospective	Japan	S,S+CRT/RT (S)	59(NA)	Jan.,1994 and Dec.,2007	paraffin blocks	Median 60; (range 26-84)	I:26; II:11 III:17; IVB:5;	SCC:59	IHC(NA)	staining moderate to strong	22(37.3%)	median 45 (range, 5– 120 ).	4	OS	E	1.33	0.35	4.99	1	1
Bodner, K.201143	Bodner, K. 2011	2011	retrospective	Austria	S+CRT,CRT (S)	39(8)	1994 to 2006	paraffin blocks	Median 51; (range24-60)	I:17; II:15 III:6;IV:1	AC	IHC(m)		17(43.6)	median 24 ( range 2 to 123 )	4	OS;DFS	E	1.13	0.28	4.59	1	1
Noordhuis, M. G.200935	Noordhuis, M. G.2009	2009	prospective	Netherlands	CRT (CR)	375(195)	Jan.,1980 to Dec.,2006	paraffin blocks	Median 54; (range21-92)	IB1:42; IB2:27 IIA:51;IIB:179; IIIA:11;IIIB:51 IVA:14	SCC:311 Adeno:52 Other:12	IHC(NA)	≥10% of cells staining positive	NA	median 40.8 (range, 1.2-219.6)	7	OS;DFS	R (M)	1.33	0.99	1.77	1	1
Yamashita, H.200844	Yamashita, H.2008	2008	retrospective	Japan	CRT (CR)	57(34)	1998 to 2005	paraffin blocks	Median 61; (range27–82)	II:18; III;29 IVA:10	SCC:57	IHC(NA)	IRS≥5	26(45.6%)	median 30.9 (4.0–120.8)	6	OS;DFS	E	1.08	0.55	2.21	1	1
Fuchs, I.200745	Fuchs, I.2007	2007	retrospective	Germany	S/S+RT/CHT (S)	78(NA)	1987 to 1994	paraffin blocks	Median 50; (range24–89)	IA:1; IB:33 IIA:6; IIB:16 IIIA:4; IIIB:12 IVA:3; IVB:3	SCC	IHC(m)	IRS ≥6	49(62.8%)	median 60 (1-180 months)	3	OS	R (M)	0.3	0.12	0.86	1	1
Baltazar, F.200746	Baltazar, F. 2007	2007	retrospective	Portugal and Brazil	NA	129(NA)	1986 to 2000	paraffin blocks	Median 49.4; (range24–88)	NA	SCC:50 AC:50 ASC:30	IHC(p)	≥5% of cells staining positive	61(47.3%)	NA	2	OS	E	1.26	0.6	2.65	1	1
Lee, C. M.200522	Lee, C. M.2005	2005	retrospective	American	RT(CR)	55(NA)	1981 to 1996	paraffin blocks	NA	IB:12; II:22 III:17; IVA:4	SCC:48 AC:5 ASCC:2	IHC(m)	＞7380 intensity scale	48(87.3%)	median 24	4	OS;DFS	R (M)	1.37	0.63	2.96	1	0
Tangjitgamol, S.200547	Tangjitgamol, S.2005	2005	retrospective	American	RT, CRT, S, S+ CRT (M)	24(20)	Jan.,1975 to Dec.,1998	paraffin blocks	mean age 47.5 ±15.3 years	IA:1 IB: 15 IIB:3 IIIB:5	SCNEC :18 LCNEC:6	IHC(NA)	Intensity > ‘‘1+"	8(33.3)%	<235.7 months	6	OS	E	2.36	0.93	5.98	1	0
Cho, N. H.200349	Cho, N. H. 2003	2003	retrospective	Korea	CRT(CR)	84(NA)	1991 to 1996	paraffin blocks	NA	IIB	SCC	IHC(m)	＞0% of nuclear staining positive	47(56.0%)	minimum follow-up of 60	5	OS	E	4.07	1.36	12.16	1	0
Kim, Y. T.200250	Kim, Y. T. 2002	2002	prospective	Korea	S,nCHT+CRT (M)	73（13）	Jan.,1993 to Jun.,1995	Frozen tissue	Mean 49.8; (range34–78)	I–II:41; III–IV:32	SCC:64 Other:9	ELISA	250 fmol/mg	52(71.2)	median59 ( range 9 to 78 )	5	OS;DFS	R (M)	3.5	1.5	8.3	0	0
Nagai, N.200051	Nagai, N.2000	2000	prospective	Japan	S,RT,CHT. (S)	53,only 50(NA) included	May,1991 to Dec.,1993	Frozen tissue	NA	0:1; IB:22; IIA:3; IIB:16; IIIA:0; IIIB:9 IVA:1	SCC:43 AC:9 ASCC:1	EIA	20 fmol/mg	16(32.0%)	median 76	5	OS	E	3.98	0.98	16.13	0	0
Kersemaekers, A. M.199952	Kersemaekers, A. M.1999	1999	retrospective	Netherlands	S (S)	136(33)	1984 to 1995	paraffin blocks	Median 41; (range23–76)	IA1+ IB1:80 IB2:22; II:28	SCC:115 AC:10 ASCC:9	IHC(m)	scors≥4	73(53.7%)	median 48 ( range 1 – 133 )	5	OS;DFS	E	2.73	1.07	6.96	1	0
Scambia, G.199853	Scambia, G. 1998	1997	prospective	Italy	nCHT+S,CRT,RT(M)	88(40)	NA	Frozen tissue	NA	I–II:45 III–IV:45	SCC:83 ASCC:7	EIA	6 fmol/mg	45(51.1%)	median 41 ( range 2 to 120 )	6	OS	E	1.31	0.7	2.43	0	0
K. OKA, 1997a36(SCC)	K. OKA, 1997a(SCC)	1997	retrospective	Japan	RT(CR)	216,only 187(NA) SCC included	NA	paraffin blocks	Mean 61; (range25–83)	III	SCC:191	IHC(NA)	≥5% of cells staining positive	65(34.8%)	60	5	OS	E	1.15	0.72	1.84	1	0
K. OKA, 1997b36(ACC)	K. OKA, 1997b(ACC)	1997	retrospective	Japan	RT(CR)	25	NA	paraffin blocks	Mean61 (range25–83)	III	AC:11 ASCC:14	IHC(NA)	≥5% of cells staining positive	4(16%)	60	5	OS	E	1.03	0.3	3.52	1	0

## Sheet: Sheet1
OS	Study	bjc参考文献序号			DFS	bjc参考文献序号
Vosmik, M. 201337	Vosmik, M. 2013	28			Bodner, K201143	45
Giordano, G. 201140	Giordano, G.2011	31			Halle, C. 201138	29
Perez-Regadera, J.201141	Perez-Regadera, J.2011	37			Perez-Regadera, J.201141	37
Farley, J.201142	Farley, J. 2011	38			Eijsink, J. J201034	25
Iida, K.201139	Iida, K.2011	30			Noordhuis200935	26
Bodner, K.201143	Bodner, K. 2011	45			Yamashita, H200844	32
Noordhuis, M. G.200935	Noordhuis, M. G.2009	26			Lee, C. M200522	21
Yamashita, H.200844	Yamashita, H.2008	32			Kim, G. E.200448	40
Fuchs, I.200745	Fuchs, I.2007	39			Kim, Y. T.200250	42
Baltazar, F.200746	Baltazar, F. 2007	44			Kersemaekers, A. M199952	35
Lee, C. M.200522	Lee, C. M.2005	21			Kristensen, G. B199654	43
Tangjitgamol, S.200547	Tangjitgamol, S.2005	33
Cho, N. H.200349	Cho, N. H. 2003	41
Kim, Y. T.200250	Kim, Y. T. 2002	42
Nagai, N.200051	Nagai, N.2000	34
Kersemaekers, A. M.199952	Kersemaekers, A. M.1999	35
Scambia, G.199853	Scambia, G. 1998	36
K. OKA, 1997a36(SCC)	K. OKA, 1997a(SCC)	27
K. OKA, 1997b36(ACC)	K. OKA, 1997b(ACC)
