# Supplementary material for: Expression of Concern: Prognostic Impact of Epidermal Growth Factor Receptor Overexpression in Patients with Cervical Cancer: A Meta-Analysis
Source: PLoS One. 2023 May 4;18(5):e0285579. doi: 10.1371/journal.pone.0285579 (PMC10159133; doi:10.1371/journal.pone.0285579)
Supplement: S2 File — (XLSX) [file pone.0285579.s002.xlsx]

## Sheet: Sheet1
year	score	fh	language	OR	ll	ul				study	dose	rr	ll	ul
1978	7	0	english	2.866	1.398	5.878				1	50	0.82	0.69	0.98
1980	5	0	mixed	1.703	1.034	2.803				2	75	0.84	0.65	1.08
1985	4	0	russian	2.362	1.602	3.482				3	300	0.91	0.71	1.18
1990	6	0	chinese	2.248	1.3	3.886				4	300	0.85	0.66	1.09
1993	4	51.3	japannese	0.869	0.452	1.673				5	650	0.21	0.05	0.91
1993	8		german	1.942	1.24	3.042				6	990	0.59	0.35	1.01
1993	5		dutch	1.916	1.033	3.556				7	1000	1.77	0.92	3.4
1995	6	36.4	italian	1.356	0.666	2.758				4	1200	0.85	0.66	1.08
1996	5	28.4	slovalk	4.056	2.277	7.258				8	1300	0.8	0.39	1.67
2000	9	21.1	chinese	2.585	1.416	4.719				9	1300	1.06	0.61	1.86
2004	4	14.6	turkish	2.255	0.99	5.138				10	1500	0.25	0.03	2.1
										11	1500	1	0.63	1.57
Study	year	Study location	Number	rate	hr	ll	ul	Numberrank	raterank	yearrank	locationrank
Ward et al, 2003	2003	Australia	555	23.1	1.4	0.91	2.16	0	0	0	Oceania
Shima et al, 2011a	2011	USA	902	29.8	1.03	0.81	1.3	0	1	1	USA
Barault et al, 2008	2008	France	582	26.3	1.8	1.29	2.52	0	1	1	Europe
Bihl et al, 2012	2012	Switzerland	422	20.6	1.48	1.21	1.8	0	0	1	Europe
Veganzones-de-Castroet al, 2012	2012	Spain	318	24.8	1.09	0.7	1.72	0	1	1	Europe
Shen et al, 2007	2007	USA	182	17	1.52	0.99	2.34	1	0	0	USA
Ishiguro et al, 2006	2006	Japan	88	22.7	1.28	0.53	3.1	1	0	0	Asia
Liang et al, 1999	1999	China	84	28.6	4.31	2.04	9.07	1	1	0	Asia
Maeda et al, 2003	2003	Japan	90	13.3	3.29	1.19	9.11	1	0	0	Asia
Esteller et al, 2001	2001	Spain	86	34.9	1.62	0.72	3.61	1	1	0	Europe
Kim et al, 2010	2010	Korea	131	10.7	6.49	2.53	16.62	1	0	1	Asia

## Sheet: Sheet2
Author	Year	Country	method	Quality	extraction	hr	ll	ul	methodrank	Qualityrank	extractionrank	Survivalrank	Countryrank
Huang et al.	2008	China	RT-PCR	59.8	Indirect	1.51	0.15	1.74	0	0	0	0	1
Liu et al.	2013	China	RT-PCR	66.3	HRa	2.21	1.07	4.55	0	1	1	1	1
Metzger et al.	1998	USA	RT-PCR	62.8	Indirect	1	0.43	2.31	0	1	0	0	0
Wei et al.	2008	China	RT-PCR	62	HRa	9.4	4.1	21.7	0	1	1	1	1
Yamada et al.	2013	Japan	RT-PCR	58	HR	1.43	0.97	2.12	0	0	1	0	1
Baek et al.	2006	Korea	IHC	73.5	Indirect	0.26	0.07	0.99	1	1	0	0	1
Bamias et al.	2010	Greece	IHC	79	HR	0.51	0.26	1	1	1	1	0	0
De Dosso et	2013	Switzerland	IHC	60	HR	1.08	0.26	4.56	1	0	1	0	0
Fareed et al.	2010	UK	IHC	65.5	Indirect	1.93	0.77	4.84	1	1	0	0	0
Kwon et al.	2007	Korea	IHC	62.5	HRa	1.91	1.03	3.54	1	1	1	1	1
Ozkan et al.	2010	Turkey	IHC	56.5	Indirect	2.3	1.1	4.81	1	0	0	0	1
Kim et al.	2011	Korea	IHC	59	Indirect	0.47	0.26	0.85	1	0	0	0	1
Li et al.	2011	China	IHC	51	HRa	4.05	2.06	7.96	1	0	1	1	1
Liu et al.	2013	China	IHC	64.8	Indirect	2.4	1.14	5.06	1	1	0	0	1
Qi et al.	2013	China	IHC	53.3	Indirect	1.8	1.06	3.07	1	0	0	0	1
Gu et al.	2013	China	IHC	60	HRa	1.75	1.08	2.84	1	0	1	1	1

## Sheet: Sheet3
Author	Year	Country	Detection method	Quality	extraction	Outcome	hr	ll	ul
Huang et al.	2008	China	RT-PCR	59.8	Indirect	OS	1.51	0.15	1.74
Liu et al.	2013	China	RT-PCR	66.3	HRa	OS	2.21	1.07	4.55
Metzger et al.	1998	USA	RT-PCR	62.8	Indirect	RR, OS	1	0.43	2.31
Wei et al.	2008	China	RT-PCR	62	HRa	OS	9.4	4.1	21.7
Yamada et al.	2013	Japan	RT-PCR	58	HR	RR, OS	1.43	0.97	2.12
Baek et al.	2006	Korea	IHC	73.5	Indirect	OS	0.26	0.07	0.99
Bamias et al.	2010	Greece	IHC	79	HR	OS	0.51	0.26	1
De Dosso et	2013	Switzerland	IHC	60	HR	OS	1.08	0.26	4.56
Fareed et al.	2010	UK	IHC	65.5	Indirect	OS	1.93	0.77	4.84
Kwon et al.	2007	Korea	IHC	62.5	HRa	RR, OS	1.91	1.03	3.54
Ozkan et al.	2010	Turkey	IHC	56.5	Indirect	RR, OS	2.3	1.1	4.81
Liu et al.	2013	China	IHC	64.8	Indirect	OS	2.4	1.14	5.06
Qi et al.	2013	China	IHC	53.3	Indirect	OS	1.8	1.06	3.07
Gu et al.	2013	China	IHC	60	HRa	RR, OS	1.75	1.08	2.84
