# Supplementary material for: Expression of Concern: Prognostic Impact of Epidermal Growth Factor Receptor Overexpression in Patients with Cervical Cancer: A Meta-Analysis
Source: PLoS One. 2023 May 4;18(5):e0285579. doi: 10.1371/journal.pone.0285579 (PMC10159133; doi:10.1371/journal.pone.0285579)
Supplement: S3 File — (XLSX) [file pone.0285579.s003.xlsx]

## Sheet: Sheet1
Analysis				N	References			Random-effects model			Fixed-effects model			Meta-regression P-value		Heterogeneity
								Pooled HR	95% CI of HR		Pooled HR	95% CI of HR				I2 test(%)	P-value
Overall survival (OS)				19	22、35-37、39-47、49-53			1.4	1.10-1.78		1.243	1.08-1.44				0.513	0.005
Subgroup1:treatment														0.58
Chemoradiation				9	22、35-37、41、42、44、49			1.19	0.94-1.51		1.14	0.96-1.34				0.336	0.149
Surgery				6	39、40、43、52、45、51、			1.53	0.67-3.48		1.51	0.96-2.37				0.681	0.008
Subgroup2： Quality rating score														0.632
score≥6				6	35、40、41、44、47、53、			1.42	1.14-1.76		1.42	1.41-1.76				0	0.53
score≤5				13	22、36、37、39、42、43、45、46、49-52			1.37	0.95-1.97		1.12	0.93-1.36				0.605	0.002
Subgroup3:Histological type
SCC				7	36、37、39、40、44、45、49			1.17	0.73-1.87		0.99	0.80-1.23				0.685	0.004
Other type				—	—			—	—		—	—				—	—
Subgroup4: No. of patients														0.59
≥100				6	35、36、40、41、46、52、			1.41	1.34-1.74		1.4	1.34-1.73				0.013	0.48
＜100				13	22、37、39、42-45、47、49-51、53			1.35	0.94-1.96		1.12	0.92-1.36				0.594	0.003
Subgroup5:Publication year														0.047
≥2007				10	35、37、39-46、			1.12	0.84-1.50		1.09	0.92-1.30				0.475	0.046
＜2007				9	22、36、47、49-53			1.86	1.31-2.63		1.69	1.30-2.20				0.351	0.137
Subgroup6:Study design														0.295
prospective				5	35、41、50、51、53、			1.66	1.52-2.38		1.49	1.18-1.88				0.382	0.166
retrospective				14	22、36、37、39、40、42-47、49、52			1.288	0.95-1.75		1.109	0.92-1.33				0.512	0.014
Subgroup7:Study location														0.132
Europe				8	35、37、40、41、43、45、52、53			1.23	0.84-1.73		1.13	0.95-1.35				0.663	0.004
Asia				7	36、39、44、49-51			1.76	1.09-2.82		1.54	1.13-2.10				0.468	0.08
America				4	22、44、46、47			1.44	0.95-2.19		1.44	0.95-2.19				0	0.696
Subgroup8: method														0.156
IHC				16	22、35-37、39-47、49、52			1.29	1.01-1.65		1.84	1.02-1.38				0.47	0.02
Other method				—	—			—	—		—	—				—	—
Disease-free survival (DFS)				11	22、34、35、38、41、43、44、48、50、52、54			1.912	1.50-2.44		1.841	1.51-2.24				0.239	0.216
Subgroup1:treatment
Chemoradiation				6	22、35、38、41、44、48			1.703	1.30-2.23		1.685	1.32-2.15				0.108	0.346
Surgery				4	34、43、52、54			2.147	1.27-2.63		2.017	1.37-2.96				0.402	0.17
Subgroup2： Quality rating score
score≥6				6	34、35、38、41、44、48			1.67	1.29-2.15		1.65	1.31-2.07				0.137	0.327
score≤5				5	22、43、50、52、54			2.549	1.72-3.77		2.549	1.72-3.77				0	0.435
Subgroup3:Histological type
SCC				4	38、44、48、54			2.218	1.30-3.49		2.06	1.43-3.01				0.376	0.186
Other type				—	—			—	—		—	—				—	—
Subgroup4: No. of patients
≥100				6	34、35、38、41、52、54			1.897	1.43-2.52		1.82	1.45-2.28				0.253	0.244
＜100				5	22、43、44、48、50、			1.925	1.16-3.20		1.91	1.29-2.84				0.375	0.171
Subgroup5:Publication year
≥2007				6	34、35、38、41、43、44			1.59	1.26-2.00		1.59	1.26-2.00				0	0.594
＜2007				5	22、48、50、52、54			2.7	1.85-3.94		2.7	1.85-3.94				0	0.411
Subgroup6:Study design
prospective				5	34、35、38、41、50			1.78	1.35-2.35		1.74	1.37-2.21				0.183	0.298
retrospective				6	22、43、44、48、52、54			2.097	1.34-3.28		2.09	1.46-2.98				0.337	0.183
Subgroup7:Study location
Europe				7	34、35、38、41、43、52、54			1.87	1.46-2.41		1.83	1.46-2.29				0.118	0.34
Asia				3	44、48、50			2.195	1.07-4.48		2.12	1.34-3.34				0.585	0.09
America				1	22			—	—		—	—				—	—
Subgroup8: method
IHC				10	22、34、35、38、41、43、44、48、52、54			1.82	1.43-2.33		1.77	1.45-2.18				0.198	0.26
Other method				—	—			—	—		—	—				—	—
Clinicopathological parameters
Age (old vs. young)				4	34、35、43、44、53			1	0.99-1.02		1	0.99-1.02				0	0.47
Lymph node metastasis (Yes vs. No)				7	35、38、43、44、52、53、54			1.715	1.23-2.40		1.715	1.23-2.40				0	0.862
Tumor grade(grade3 vs. grade 1 and grade 2)				7	26、35、43、48、52、53、54			0.736	0.51-1.05		0.74	0.55-1				0.161	0.307
Tumor size (size ≥ 4cm vs. size < 4cm)				7	35、43、44、48、52、53、54、			1.636	1.20-2.23		1.636	1.20-2.23				0	0.935
FIGO stage(stage III/IV vs. stage IB/II)				6	26、35、38、43、52、53			1.37	0.74-2.53		1.34	0.98-1.84				0.671	0.01
